# Supplementary material for: Evaluating the feasibility and acceptability of a community dialogue intervention in the prevention and control of schistosomiasis in Nampula province, Mozambique
Source: PLoS One. 2021 Aug 5;16(8):e0255647. doi: 10.1371/journal.pone.0255647 (PMC8341517; doi:10.1371/journal.pone.0255647)
Supplement: S1 Table — (XLSX) [file pone.0255647.s004.xlsx]

## Sheet: sub-themes
	sub-theme	Definition	Fidelity	Dose delivered	Dose received	Reach	Recruitment	Context
Perceptions of disease	Knowledge of schistosomiasis	What do people know about the disease, prevention and control? What kind of misconceptions are prevalent?
	Perceptions of disease burden	Are people aware of schistosomiasis? Do they think they are affected? Is schistosomiasis seen as a serious disease? Do people think schistosomiasis prevention and control is relevant?
Perceptions of community dialogues approach	Demand for health information	Do people see health issues as important? Do they think information and discussion about health issues is relevant?
	Demand for community engagement	Do they think engaging communities in exploring, identifying and planning solutions to health issues is relevant?
	Feasibility & sustainability	Do people see the CD approach as sustainable? Are they planning to continue to hold CDs after the project ends?
	General perceptions of CD approach	Do people think community dialogues are suitable to improve schistosomiasis prevention and control? Do they perceive the dialogues as unique/different from other types of interventions?			Did CD facilitators and participants understand and seem to engage with the community dialogues approach? Was the intervention well received? How could it be improved? What are the strong and weak points of CDs? Is it perceived as different from other health education approaches? How could it be improved? (main drivers of satisfaction and/or dis-satisfaction, and barriers/facilitators to active p…			What organisational, community, social or other factors may have affected perceptions of the intervention? i.e. elections, security, climate, unresolved conflict in the community, gender roles/issues, timing/implementation of MDAs
Sensitisation	Inviting/notifying attendees	When, who, how?	Were all communities invited as planned? What measures were taken to ensure all communities were invited?	How many sensitisation meetings were held?			How were sensitisation meeting attendees identified and invited?
	Perceptions of format of meetings	Logistics, venue, facilitation			Did attendees actively engage during the sensitisation meeting? What kind of comments did they make?			Were there any practical or logistical issues that affected the sensitisation meetings?
	Coverage	Communities not covered? Why?				Were representatives from all communities present at the sensitisation meetings? How did we ensure information reached those who were not present?
	Attendance	Who attended? Who didn't?					Did the people identified attend?
	Themes discussed/information shared	Who, how, what? (schistosomiasis, KAP, community dialogues, selection criteria & process) questions asked and issues raised by attendees How was information shared with people/communities who did not attend?	Were sensitisation sheets printed and provided as planned? Was appropriate information shared as planned? What information was shared? Was any additional information shared at any of the meetings? Were the selection criteria and process communicated to community representatives as planned?	Was all relevant information shared in all sensitisation meetings?
Selection of CD facilitators	Coverage	Did all communities (as per sampling frame) nominate candidates? How does this relate to people's concepts of communities?		How many candidates were selected? How many were selected as first choice and how many as back-ups? How many communities selected candidates?		Did all communities nominate candidates?
	Number of candidates	incl. distinction first choice/back-up	Did they distinguish between first choice candidates and back-up candidates?
	Selection process	How did communities select candidates? Who was involved? What information was shared with communities?			Were communities pro-active in selecting candidates?		Who was involved in selecting CD facilitators? Were they identified in a participatory fashion by the wider community?	Were there any practical or logistical issues that affected the selection of CD facilitators?
	Profile of candidates	What types of candidates were selected? Were selection criteria followed?	Were lists of candidates forwarded to Malaria Consortium as planned?
	Motivation	What was candidates' motivation?					What are the main motivating factors/barriers for community-based volunteers to engage in the programme? How could barriers be overcome?
	Perceptions of relevance	Do people see the selection criteria as relevant? Do they see community engagement in the selection process as relevant?					Were the criteria for selection of the community-based facilitators followed? Were the criteria relevant and why?
Training of CD facilitators	Inviting/notifying trainees	How, when, who?	To what extent were CD facilitators invited to attend the training as planned? How did we distinguish between first choice candidates and back-up candidates?	Of the candidates selected by the communities, how many were invited to attend the training?
	Attendance	Did everyone invited attend? Were the people who attended those who were invited/selected? How were replacements handled?				Did the required numbers of CD facilitators participate in the training for community dialogues, compared with those expected? Were the individuals selected and identified by the communities the same as those individuals attending the training? How were candidates who had been selected but could not attend the training replaced?		Were community members who were selected able to attend the training?
	Format of training	trainers, venue, logistics			Did the facilitators actively engage with and participate in the training? To what extent were they satisfied with the training? What did they like/dislike? Were the objectives of the training met?	Did all trainees attend all parts of the training? If not, which parts of the training did they miss and why?		Were there any practical or logistical issues that affected delivery of the training?
	Perceptions of relevance and quality	contents, materials Did the training contents and methods enable facilitators to lead dialogues successfully?	What issues were identified during training and what measures were taken to address these?	Were all aspects of the training delivered? If not, why? i.e. for training of trainers, did all participants run a test community dialogue? How good were the trainers? (scoring of competencies)	Did the facilitators actively engage with and participate in the training? To what extent were they satisfied with the training? What did they like/dislike? Were the objectives of the training met?
	Materials received	Did facilitators receive album seriado, guidebook, phone credit?	Were the final versions of the CD flipcharts delivered as planned? Was air time provided as planned? Were the training manuals printed and delivered as planned?			Were all trained community facilitators given a flipchart and training manual?
Organisation of community dialogues	Coverage	Do facilitators manage to cover all of their community (as per sampling frame community/catchment area)? How do they map their catchment area? How does this relate to people's concepts of communities? What criteria/decision making for selecting portions of community to be offered CD/not offered?				Were community dialogues delivered in all 68 communities of the 4 intervention districts?
	Support from Comites de Saude	Have facilitators liaised with CDs upon return from training? Do they feel CDs is a good structure to support the CDs? Why?
	Liaising with commuity leaders	Are facilitators liaising with community leaders in planning CDs? Are community leaders involved in mobilising participants? Are they involved in attending the CDs and/or co-facilitating the CDs?
	Support from other groups/individuals	Who else is involved in organising the dialogues?
	Inviting/notifying participants	Mechanisms, when, how, who? Initiating dialogues in community vs. maintaining interest/community engagement					How were participants in the CD sessions informed and mobilised? What worked well/bad? How could this be done differently?
	Preparation	Do facilitators prepare? How?
	Initiation & frequency	How were the sessions initiated? Were there particular challenges? How often do the sessions take place?	Were the community dialogues initiated as planned? Did they all commence at the same time? Were there any issues within initiation of the dialogues in any of the villages?	How many community dialogues were conducted in each community/per community based facilitator?			Was the first community dialogue well attended?
	Topics	Were all the suggested topics for each cycle of community dialogues covered? Were some seen as more relevant than others? Were any additional topics covered?
	Dialogues discontinued	Did any communites stop the dialogues before completing a cycle?		How many of the trained facilitators are still active after 6 months/1 year of being trained? Why? Why not?
Explore	Themes discussed/information shared	Topics discussed & questions raised during CDs incl. misinformation/misconceptions and how those were addressed
	Other health issues raised	not relating to schistosomiasis
	Perceptions of relevance	Do facilitators and participants think the right topics/issues have been explored?
Identify	Issues discussed	incl. social norms/social and individual behaviours discussed during CDs		To what extent was the "identify actions" step completed during CDs? Did it allow modelling of behaviours? Did it allow discussion of social norms? What were barriers & facilitators?
	Needs assessment	How were health needs identified/prioritised? Who was involved? Did all participants contribute towards debating? Barriers & enablers? What criteria were used to arrive at decisions?
	Leadership and management	How are decisions reached? Who is involved? Is the process of identifying an action led by facilitators? Or actions directly "copied" from the materials/CD toolkit recommended behaviours?
	Perceptions of relevance	Do people think the health issues identified are relevant? Do they think the decisions made are relevant/appropriate?
Plan	Planning mechanisms	How did communities plan for the implementation of decisions made during CDs? Who was involved?		To what extent was the "decision making" step completed during CDs? What were the outcomes of dialogues? Did it allow for individual and/or collective commitments? What were barriers & facilitators?
	Follow-up	How do communities follow-up on decisions made to ensure they are implemented? How do they monitor progress?
	Perceptions of relevance	Do they think planning and follow up is necessary?
Actions	Actions taken	Actions taken after CDs
	Leadership	Who commits to actions? Is there a leadership structure? Representativeness? Leadership style?
	Controversy/friction	Was there any controversy or friction while the community acted on the decisions taken as a result of the CDs? How were they resolved?
	Resource mobilisation	Which resources have been contributed? Who contributed? Who controls the resources?
	Community structures	Is the wider community involved? Are existing community structures used?
	Outcomes/changes	Who benefited? Who didn't? Why?			What are the perceived changes in terms of knowledge about schistosomiasis, attitudes towards schistosomiasis/MDA, behaviours to prevent/address the issue? What are the perceived causes of these changes? Have the CDs have led to any other changes in the community? If so, what and how?
	Perceptions of relevance	Do people think the right actions were taken?
Interaction	Discussion style	Lecture vs. discussion Who participates in discussion during CDs? Who doesn't? Why?		To what extent did the CDs reflect the participatory discussion principle? (versus didactic session) What were barriers & facilitators?
	Controversy/conflict	What kind of controversies arise and how are they dealt with
Facilitators' role	Technical knowledge	Are facilitators knowlegable about schistosomiasis? Do they feel confident talking about prevention, treatment and control? Is the info they pass on technically correct? What misconceptions do they carry if any?		How good were the facilitators?
	Facilitation skills	Are facilitators applying the "facilitation tips"? Do they feel they have adequate facilitation skills? What is participants' assessment of facilitators' faciltation skills? How do they deal with challenges?		How good were the facilitators?
Participants	Number of participants				Were community dialogues well attended by the community?	What was the average number of participants per community dialogue session? Has the number of community members engaged with community dialogues changed during implementation? What is the average number of sessions CD participants attended?
	Make-up of participants	Who participated (gender, age, social groups)? Who didn't? Why? Representative of the community? Did the same people attend each dialogue? Did this change over time?				Which community members participated/did NOT participate in CDs? What are the main drivers/reasons for not/participating in CDs? What were the barriers & facilitators?
	General behaviour during dialogues	How do participants behave during the sessions? Are there any disruptions (e.g. people coming and going, people talking on phones etc.)
Toolkit	Use of flip chart	Was flip chart used? How?		To what extent were materials (CD toolkit) used in CDs? How were they used and why?
	Use of guidebook	Was guidebook used? How?
	Perceptions of toolkit	People's perceptions of the materials		Did the community dialogues toolkit contain all the necessary components? Was the community dialogues toolkit user-friendly? How could it be improved? What were the barriers & facilitators?
	Use of planning sheet	Are planning sheets used during the dialogue with participants? Are these sheets filled in only by facilitators? Why?		How well were monitoring and planning forms completed? Did the forms document relevant aspects of the discussion as intended? i.e. actions agreed? How could the monitoring and feedback process be improved?
Support	Liaising with district focal points/DPS/Malaria Consortium	Did facilitators liaise with districts/DPS/MC? If not, why? How? What about? How often? How did they rate the support?	Were CD facilitators able to follow up with DPS/Research Officer by phone with queries arising from the community dialogue sessions? Was any additional support provided?		Did community based facilitators appreciate being able to call the NTD Provincial Coordinator and Research Officer for support?	How many of the number of facilitators trained phoned the Research Officer or the NTD provincial coordinator for support/queries?
	Kick-off/feedback meetings	Did people think they were useful? Who participated/engaged? Who didn't? Why?	Were kick-off and feedback meetings held as planned?			How well attended were the kick-off and feedback meetings?
	Use of phone credit	Are facilitators using the phone credit allocated to commuicate with project team? Or for personal use? How do they appreciate this phone credit allowance (too little, too much, usful, not useful, and for what)? Does this phone credit allowance held them feel more "connected" to project team?			Did they feel able to call?

## Sheet: evaluation framework
	Theme	Sub-theme (intervention component)	SUMMARY of Training reports	Summary of Sensitization reports	Feedback forms
KAP	pop level
	facilitators & participants
Community participation	Needs assessment
	Leadership and management
	Organisation
	Resource mobilisation
Process	Fidelity
		development of CD toolkit
		sensitisation of communities
		selection of CDFs
		training of CDFs	could write up a summary here of what was done, basically it would more or less repeat what is written in the evaluation plan under 'intervention components and definition of complete delivery' with minor variations (in most cases); OR INSTEAD outline only variations compared to initial description with focus on the barriers and facilitators; THEN it could not be considered as a 'data source' as …
		implementation of CDs
		feedback meetings
		kick-off meetings
		supervision
	Dose delivered
		development of CD toolkit
		sensitisation of communities
		selection of CDFs
		training of CDFs
		implementation of CDs
		feedback meetings
		kick-off meetings
		supervision
	Dose received
		development of CD toolkit
		sensitisation of communities
		selection of CDFs
		training of CDFs
		implementation of CDs
		feedback meetings
		kick-off meetings
		supervision
	Reach
		development of CD toolkit
		sensitisation of communities
		selection of CDFs
		training of CDFs
		implementation of CDs
		feedback meetings
		kick-off meetings
		supervision
	Recruitment
		development of CD toolkit
		sensitisation of communities
		selection of CDFs
		training of CDFs
		implementation of CDs
		feedback meetings
		kick-off meetings
		supervision
	Context
